# Supplementary material for: CDR1 Composition Can Affect Nanobody Recombinant Expression Yields
Source: Biomolecules. 2021 Sep 14;11(9):1362. doi: 10.3390/biom11091362 (PMC8465892; doi:10.3390/biom11091362)
Supplement: Supplementary file 1 [file biomolecules-11-01362-s001.zip]

Archive with 1 entries (1 files):
- biomolecules-1360554-supplementary.pdf
